# Supplementary material for: Ten simple rules for effectively assessing lab environments
Source: PLoS Comput Biol. 2025 Jun 24;21(6):e1013223. doi: 10.1371/journal.pcbi.1013223 (PMC12186971; doi:10.1371/journal.pcbi.1013223)
Supplement: S1 Table — (XLSX) [file pcbi.1013223.s001.xlsx]

## Sheet: 10 Simple Rules
Rule Number	Rule	Preparation/Homework	What to look for	Example questions to ask current trainees/alumni	Example questions to ask a PI	Example questions to ask a newly established PI	Resources/Suggestions for PIs
1	Understand the Lab Mission	Research lab web pages, social media, and papers and draft what appears to be the lab mission	A clear mission that helps define how major decisions are made and the driving forces that will set your training opportunities.	What would you say the central mission of the lab is? Do you feel like the lab has a common theme or mission?	From reading papers and materials, it seems like a key mission of the lab is X, is that right? What is the most important aspect of the lab's mission? Do you feel it is important for everyone to be working on a common goal or does everyone do something different?	What do you hope this lab will be known for when I'm at the end of my training period? Do you feel it is important for everyone to be working on a common goal or does everyone do something different?	Identify and communicate a clear mission statement using various platforms (professional web pages, social media, etc.). Share this clearly with lab members. Evaluate decision making around project, collaborations, and grant submissions with its consistency with this lab mission.
2	Understand the Lab Values	Evaluate your value structure (Ingram and Choi, Harvard Business Review, 2022 and https://www.youtube.com/watch?v=rrtgLcPTmtg	The key guiding values that are held by the PI and an alignment of these values within the lab.	If you were to ascribe one key value word (like rigorous, reproducible, or creative) to the way the lab goes about work, what would it be? Do you think the lab PI have values	Do you have a guiding principle or value that you keep in mind when making hard decisions? What kinds of things are you most proud of about the culture of the lab and how people work together?	If you were to build a lab culture that matched your ideal vision, what key value would it be constructed around? Can you describe some key values you have in how you approach mentoring?	Consider performing a values assessment yourself, along with a lab-based values assessment. You can use this value chart of yours or your lab to share with perspective trainees. Also, continuous evaluation of how well that value structure aligns with decisions and actions you make with regard to your career and lab management will help you identify when the value structure may need to evolve or w…
3	Evaluate Psychological Safety	Understand psychological safety and examples of your past where you have and haven't felt safe making mistakes, speaking up, or taking risks.	Demonstration that all members of a lab organization feel psychologically safe - able to share their ideas and questions, take risks, and make mistakes. Look for PIs that lead by example, e.g. willing to own mistakes. Do people feel like they are working collaboratively as a team or as isolated researchers? Do lab members get feedback in a productive and candid manner?	Can you think of a time where you made a mistake or failed and what happened? If you feel like something needs to change in the lab or with your mentor's style, how have you approached that and how did it go? Do you enjoy meeting with your mentor most of the time and what kinds of feedback do you get? Do you feel like some people's ideas matter more in this lab?	How do you approach mentoring a trainee who took on a risky project or idea and failed? What kind of mistakes might you expect to happen and how do you handle that when it happens? Have you had to deal with interpersonal conflicts in the lab (like microaggressions) and what did you do?	What kind of culture are you hoping the lab will have? What is your philosophy around risk taking and possible mistakes trainees make? How will/you or have you handled a conflict within the lab (like microaggressions towards someone)?	Understand the different levels of psychological safety, explore ways to evaluate it in a safe way, and work towards improving it. (Examples: Gallo Harvard Business Review, 2023)
4	Evaluate life and work compatibility	Do some self exploration to evaluate how and when you work best, what key facets of life boundaries are non-negotiable?	The philosophy and methods for how working hours and locations are established and how that adapts (or not) to individual needs. Understand lab meeting and individual meeting times. Look for signs that trainees demonstrate good work/life balance.	How do you feel about how and where you work, do you have the flexibility to balance your work and home obligations and be functional? What kinds of things do you do outside of the lab?	What are aspects about how people work in the lab that you see as being instrumental to their success? How do you decide on group and individual meeting times?	What kind of schedules are you hoping lab members will have in order to create a great lab culture and individual success? How do you view what success looks like in lab members? What kind of hourly structure do you think is necessary to be successful in this lab?	Seek to understand how people work best and what aspects of lab meeting times and individual meeting times will help people create a team culture, but allow them to balance that with their lifestyle. Communicate clear expectations about working overlap and physical locations and vacation policies.
5	Understand decision making	Talk with people in the training path to understand the myriad of ways that projects can be decided, timelines set, and collaborations established along with other aspects of career development and milestones.	Transparency and clear rationale with open communication about how project decisions and timelines are set and in a way that reflects what you hope to gain. A methodology behind establishing and navigating collaborations, awards, papers, and presentations. A feeling of autonomy and decision power on the part of trainees in choosing aspects of their project timelines. An ability to adapt projects …	How did you decide what project to work on and has it changed during your time here? Did you collaborate with other groups and if so, how did that get decided? If you have run into a roadblock or challenge, how did your PI and you work to overcome that?	What's your philosophy for how trainees find and establish their project? Have you ever had to help a trainee navigate a difficult collaboration and how did that look?	What are the first big projects you want trainees to work on and do you think they will work on just one project or will it change? How would you decide on a student doing a collaboration and evalute if it's going well?	Like mission and values, it is an excellent time to evaluate how decision making is made and how it is made with or for your trainees. Use transparency and honesty to empower trainees in the process of decision making.
6	Evaluate communication style	Perform a self-evaluation of your communication style and think about when you have had to adapt in a team to another style. The OITE resilience series covers this and other topics, (see the YouTube of session IV: https://www.youtube.com/watch?v=SV2F3XFplpA )	Awareness that communication styles can differ and the ability to adapt communication styles for different mentees. A lab with diversity in perspectives and approaches.	If there's been conflict in the group, how has the PI helped handle that conflict? Do you feel like your mentor understands what you are trying to communicate and vice versa?	Do you find you have a particular communication style or strength and how do you adapt to trainees with opposite styles? Have there been times when misunderstandings have occurred in the lab and what did you do?	Do you find you have a particular communication style or strength and how do you adapt to communicating with collaborators and colleagues with different styles? How do you hope to build transparent communication with people in the lab?	Understand your default conversation style and that of your trainees -- what are examples of trainees that have a different communication style and how have you adapted. Consider taking the mentor version (or watching the mentee version) of the NIH OITE Resilience series.
7	Explore training progression	Talk with people in the training path to understand how independence and needs changed as training progress.	Awareness of how trainee development evolves over time and a deliberate ability to adapt to support those training needs.	How did your advising relationship change throughout your training? Was your advisor stronger at mentoring at certain points during your training than others? When you needed something different from your advisor as you progressed, how did that go?	In your past experience how has your approach to mentoring changed with students/postdocs as they have progressed through training? What kind of mentoring approaches do you find work best early in training and does it change towards the end of training?	What do you envision will change in your mentorship approach as a graduate student progresses through their degree? What did you find you needed as you progressed in your degree and how does your experience, or others, shape what you think about you as a mentor?	Gather information and experiences outside of your own path to understand the myriad of ways that trainees can develop. Develop a training plan and expectations with your trainee about how to help them gain confidence and independence and meet their career goals.
8	Understand external viewpoints of a lab culture	Gather information about labs from non-lab members (other trainees in the department, collaborators)	A common view or statement that is shared about a lab culture or a mentor.	Questions to trainees/staff not in a lab to dig deeper: Interesting, can you please tell me more about that? I can see how I might interpret that statement several ways, can you give me an example of what that means?	I heard X (a big picture thing) about your lab, can you tell me what you think that means for your lab?	What do you hope your lab will be known for within the department in terms of the lab culture?	Talk to trusted colleagues and mentors to understand how your lab culture is perceived from the outside.
9	Weigh previous experiences	Evaluate your own patterns and talk with family and close friends about personality traits that define how you best work in a structured environment.	Look for patterns in trainee satisfaction, for example consistently maintained relationships with past trainees or consistent early departure of trainees and strained relationships. Look for mentors that learn and grow from experiences.	Would you say that current and past trainees have generally had positive experiences? Are there certain trainee traits that do really well in this lab?	In what ways do you continue to interact with or support former trainees? Given the range of trainee personalities and needs, have you found that there is a particular trait of a trainee that is hardest for you to mentor? If trainees have left the lab early, what did you learn from that experience?	Have you ever had a mismatch in a lab environment or with a mentor and what did you learn about mentorship and lab culture?	Explore the range of trainee needs that can arise through talking with friends and colleagues. Try and understand your own training progression and how
10	Define the exit strategies	Find and read the official handbooks or policies of an organization to understand the policies that bound strategies for leaving a lab environment. Talk with HR, graduate directors, or postdoctoral offices about examples and ways in which changing lab environments has looked. Does the department support new rotations? Is changing labs considered "okay" or is there a stigma?	Departments and organizations that have clear policies, plenty of support, and are trainee-focused.	What has happened in this department when someone has needed or decided to leave a lab? Has someone changed labs in the department before and did it go well for them?	Have you ever had a student move from a different lab and into yours? In this department, if someone feels the need to change labs, what support do they offer?	In this department, if someone feels the need to change labs, what support do they offer? Are you aware of someone has changed labs in this department and how that happened?	Identify the resources available to you and trainees to help navigate difficult situations, including helping to evaluate when the next best step for the trainee or mentor is exiting the lab. For example, are there offices or people designated as independent support and resolution, specific policies that outline expected progress and timelines to meet, and reasonable exit strategies from specific…
